# Supplementary material for: Novel PSCA-Targeting Adapter Molecules for Late-Stage RevCAR-T Cell Therapy in Prostate Cancer
Source: Int J Mol Sci. 2026 Jul 18;27(14):6407. doi: 10.3390/ijms27146407 (PMC13410071; doi:10.3390/ijms27146407)
Supplement: Supplementary file 1 [file ijms-27-06407-s001.zip]

Archive with 1 entries (1 files):
- ijms-4387507-supplementary.pdf
